# Supplementary material for: N-3 PUFA Ameliorates the Gut Microbiota, Bile Acid Profiles, and Neuropsychiatric Behaviours in a Rat Model of Geriatric Depression
Source: Biomedicines. 2022 Jul 4;10(7):1594. doi: 10.3390/biomedicines10071594 (PMC9313093; doi:10.3390/biomedicines10071594)
Supplement: Supplementary file 1 [file biomedicines-10-01594-s001.zip]

Archive with 1 entries (1 files):
- biomedicines-1775910-supplementary.pdf
